# Supplementary material for: Divergence times in demosponges (Porifera): first insights from new mitogenomes and the inclusion of fossils in a birth-death clock model
Source: BMC Evol Biol. 2018 Jul 18;18:114. doi: 10.1186/s12862-018-1230-1 (PMC6052604; doi:10.1186/s12862-018-1230-1)
Supplement: Supplementary file 1 — Species list and ezRAD library information. (XLSX 52 kb) [file 12862_2018_1230_MOESM1_ESM.xlsx]

## Sheet: Blatt1
Species	Museum voucher	Location	Collection year	Depth (m)	Library	Number of	Reference genome	Genome length (bp)	Intron lenght (bp)	Base composition of the genome (%)				GC content (%)	Pairwise (%)
					name	pair-end reads		without intron	in cox1	A	T	C	G		Identity
Corallistes sp.	HBOI 7-VI-96-1-002	Puerto Rico	1996	364	LIT12	2,385,978	Geodia neptuni (AY320032)	17.364	no	29.0	36.7	13.4	20.9	34.3	81.3
Corallistes floreana	HBOI 16-X-95-1-007	Galapagos	1995	121	LIT06	2,602,943	Geodia neptuni (AY320032)	17.866	no	28.5	35.9	13.9	21.7	35.7	84.3
Neophrissospongia sp.	HBOI 15-XII-95-1-006	Panama	1995	186	LIT07	2,705,437	Geodia neptuni (AY320032)	18.02	no	26.5	38.2	15.1	20.2	35.3	86.5
Cinachyrella alloclada	GW3895	Florida	2013	2	LIT44	2,591,614	Cinachyrella kuekenthali (NC010198)	18.02	1.141	29.4	35.6	13.6	21.4	35.0	94.4
Craniella wolfi	HBOI 20-X-95-1-003	Galapagos	1995	355	LIT14	2,226,900	Cinachyrella kuekenthali (NC010198)	18.14	no	29.1	35.2	14.1	21.4	35.6	89.8
Vetulina stalactites	HBOI 31-VIII-93-4-004	Jamaica	1993	350	LIT04	2,190,626	Eunapius subterraneus (NC016431)	20.261	no	31.2	36.0	13.2	19.6	32.8	88.5
